# Supplementary material for: US State Public Health Agencies' Use of Twitter From 2012 to 2022: Observational Study
Source: J Med Internet Res. 2025 Jan 3;27:e59786. doi: 10.2196/59786 (PMC11742096; doi:10.2196/59786)
Supplement: Multimedia Appendix 2 [file jmir_v27i1e59786_app2.xls]

## Sheet: data
handle	agency	state	earliestTweetInDataset	latestTweetInDataset	notes
Alaska_DOH	Alaska Department of Health	AK	2011-12-31 00:56:22	2022-12-30 21:45:33	Alaska Department of Health and Social Services restructured to split into two during a gradual process in 2022. The split was announced in an executive order on March 19, 2022, and the two departments were legally operating as separate entities on July 1, 2022. The account formerly belonging to the DHSS was renamed to reflect new management under the Department of Health on Twitter. As such, the…
ALPublicHealth	Alabama Department of Public Health	AL	2012-01-03 14:54:25	2022-12-30 21:25:11
ADHPIO	Arkansas Department of Health	AR	2012-01-06 15:30:24	2022-12-27 21:46:33
AZDHS	Arizona Department of Health Services	AZ	2011-12-31 02:10:04	2022-12-31 17:00:25
CAPublicHealth	California Department of Public Health	CA	2011-12-31 20:47:16	2022-12-31 16:00:28
CDPHE	Colorado Department of Public Health and Environment	CO	2012-01-05 17:07:07	2022-12-31 17:00:26
CTDPH	Connecticut Department of Public Health	CT	2012-01-02 13:28:02	2022-12-31 17:00:12
Delaware_DHSS	Delaware Health and Social Services	DE	2011-12-31 17:00:47	2022-12-30 14:40:51
HealthyFla	Florida Department of Health	FL	2011-12-31 15:55:22	2022-12-30 15:01:24
GaDPH	Georgia Department of Public Health	GA	2011-12-31 21:00:38	2022-12-30 19:01:05
HawaiiDOH	Hawaii State Department of Health	HI	2012-01-05 19:24:59	2022-12-30 20:01:06
IowaHHS	Iowa Department of Health and Human Services	IA	2012-01-03 16:30:19	2022-12-30 19:23:00	Iowa Departments of Public Health (IDPH) and Human Services (DHS) began a joint investigation in October of 2020 to identify strategies to best align and integrate programs, practices, and policies of the two departments. On June 14, 2022, House File 2578 was signed by Iowa Governor Reynolds, creating a Department of Health and Human Services and providing a one-year transition period for IDPH an…
IDHW	Idaho Department of Health and Welfare	ID	2012-02-06 18:13:25	2022-12-30 21:42:29
IDPH	Illinois Department of Public Health	IL	2012-01-03 15:06:48	2022-12-30 19:02:09
StateHealthIN	Indiana Department of Health	IN	2012-05-22 20:03:29	2022-12-31 13:30:24	This account was created in May 2012.
KDHE	Kansas Deptartment of Health & Environment	KS	2012-01-01 19:29:55	2022-12-31 15:03:13
KYHealthAlerts	Kentucky Department for Public Health, Cabinet for Health and Family Services	KY	2012-03-04 20:22:06	2022-12-28 14:40:46	This account was created in April 2009. Though the screen name suggests it is specifically for the Kentucky health alerts website, the display name, banner image, and description suggest a slightly broader focus. Note that as of writing (July 11, 2023), the Kentucjy Health Alerts website's latest visible news updates were in 2020, whereas this Twitter account was still active in ways resembling o…
LADeptHealth	Louisiana Department of Health	LA	2012-01-03 15:28:00	2022-12-29 22:00:58
MassDPH	Massachusetts Department of Public Health	MA	2012-01-03 20:44:11	2022-12-30 21:01:04
MDHealthDept	Maryland Department of Health	MD	2012-01-03 16:58:11	2022-12-30 20:02:02
mainedhhs	Maine Department of Health & Human Services	ME	2014-11-20 17:30:14	2022-12-29 18:09:48	This account was created in November 2014, and the earliest Tweet in this dataset is an introductory Tweet from that same month.
MEPublicHealth	Maine Center for Disease Control & Prevention	ME	2012-01-03 15:50:13	2022-12-30 14:55:00
MichiganHHS	Michigan Department of Health and Human Services	MI	2012-01-03 20:36:12	2022-12-30 13:00:14
mnhealth	Minnesota Department of Health	MN	2012-01-04 15:53:57	2022-12-30 16:42:01
HealthyLivingMo	Missouri Department of Health & Senior Services	MO	2012-01-11 19:59:58	2022-12-29 23:08:47
msdh	Mississippi State Department of Health	MS	2012-01-04 18:56:08	2022-12-30 23:15:43
DPHHSMT	Montana Department of Public Health and Human Services	MT	2015-11-02 20:15:21	2022-12-30 03:21:44	This account was created in October 2015 and its earliest Tweet retrieved in this API download was from November 2015.
NCDHHS	North Carolina Department of Health and Human Services	NC	2013-09-03 16:28:05	2022-12-30 20:56:00	This account was created in August 2013, and the first Tweet from this account in this dataset is from September 2013.
NCPublicHealth	North Carolina Division of Public Health	NC	2012-08-01 15:41:13	2022-05-06 15:19:21	This account was created in August 2012. The earliest Tweet in this dataset is an introductory Tweet for the account from that month. This account is no longer in use, as indicated by the account's description and a pinned Tweet from May 6, 2022. The most recent Tweet before the pinned Tweet was from May 10, 2021. The description and pinned Tweet both direct users to the NCDHHS account.
Hhsndgov	North Dakota Department of Health and Human Services	ND	2012-11-01 14:36:20	2022-12-30 16:58:47	In April 2021, the ND governor signed a bill approved in the state legislature to merge the Departments of Health and Human Services into one. This change went into effect on September 1, 2021. Based on examination of previous Tweet text and links, I determined that the DOH account was remaned to reflect the DHHS new structure, retaining Tweets from previous years.
NEDHHS	Nebraska Department of Health and Human Services	NE	2012-01-01 22:07:41	2022-12-30 21:10:00
NHPubHealth	New Hampshire Division of Public Health Services	NH	2017-03-30 23:47:25	2022-12-31 15:01:58	This account was created in March 2017, and the first Tweet in this dataset is an introductory Tweet for the account from that month.
NJDeptofHealth	New Jersey Department of Health	NJ	2012-01-06 16:38:30	2022-12-31 16:05:00
NMDOH	New Mexico Department of Health	NM	2013-12-16 16:08:31	2022-12-30 16:57:59	This account was created in May 2013, and the earliest Tweet recorded in this data set is in December 2013. I could not find any NMDOH news releases about Twitter or a restructuring that might explain that gap. A Google search did not yield relevant information either.
DhhsNevada	Nevada Department of Health and Human Services	NV	2017-10-23 19:15:07	2022-12-30 16:01:41	This account was created in September 2017 , and the earliest Tweet from the account in this dataset is from October 2017.
HealthNYGov	New York State Department of Health	NY	2012-01-03 19:58:10	2022-12-30 20:08:39
OHdeptofhealth	Ohio Department of Health	OH	2012-01-03 15:57:20	2022-12-29 16:06:50
HealthyOklahoma	Oklahoma State Department of Health	OK	2012-01-03 18:07:56	2022-12-30 16:00:31
OHAOregon	Oregon Health Authority	OR	2012-01-04 16:13:27	2022-12-31 16:02:37
PAHealthDept	Pennsylvania Department of Health	PA	2015-05-11 16:10:34	2022-12-31 13:00:09	This account was created in April 2015, and the first Tweet in this data set is a Tweet introducing the account.
RIHEALTH	Rhode Island Department of Health	RI	2012-01-08 15:51:07	2022-12-31 14:56:30
SCDHEC	South Carolina Department of Health and Environmental Control	SC	2012-01-18 13:50:29	2022-12-31 15:02:38
SDDOH	South Dakota Department of Health	SD	2014-05-30 18:33:53	2022-12-31 15:01:59	This account was created in May 2014, and the first recorded Tweet in this data set is a Tweet introducing the account.
TNDeptofHealth	Tennessee Department of Health	TN	2012-01-03 15:21:34	2022-12-31 14:02:35
TexasDSHS	Texas Department of State Health Services	TX	2012-01-02 21:50:37	2022-12-29 20:23:26
UtahDHHS	Utah Department of Health and Human Services	UT	2012-01-04 16:17:00	2022-12-29 22:29:19	The Utah Departments of Health and Human Services merged into one Department of Health and Human Services on July 1, 2022. The DOH account was renamed to reflect this restructuring, maintaing Tweets from previous years.
VDHgov	Virginia Department of Health	VA	2013-03-06 14:24:56	2022-12-30 19:01:05	This account was created in September 2010, and the earliest Tweet represented in this dataset is in 2013. When I searched for earlier Tweets from this account on Twitter, I did not find any. I could not find an news releases or Google search results about reorganization or Twitter use that would account for the gap between account creation and the first Tweet recorded here.
healthvermont	Vermont Department of Health	VT	2012-01-09 19:08:16	2022-12-31 12:01:11
WADeptHealth	Washington State Department of Health	WA	2012-01-03 21:24:39	2022-12-31 03:18:08
DHSWI	Wisconsin Department of Health Services	WI	2012-01-01 17:15:05	2022-12-31 14:00:33
WV_DHHR	West Virginia Department of Health & Human Resources	WV	2014-02-20 22:55:12	2022-12-31 12:55:05	This account was created in February 2014, with its first Tweet recorded in this dataset being posted in the same moneth. The WV Department of Health and Human Resources will split into three separate entities in 2024: Department of Health, Department of Human Services, and Department of Health Facilities. It is unclear if this account will be renamed to reflect a new department, or if it will be…
Health_wyoming	Wyoming Department of Health	WY	2018-08-09 16:12:18	2019-11-12 19:51:26	This account was created in July 2018, and its first Tweet was in August 2018. The most recent Tweet is in November 2019, with no notification that the account would be inactive. The frequency of Tweets was a few per month. No available news posts on the WY DoH website indicated that the Twitter would become inactive. A Google search for news of a reorganization or a change in Twitter activity di…

## Sheet: dictionary
column	definition
handle	Character. Also known as the account's username or @. This is the text in the profile's URL, and is also how a user would Tweet at the account. It is also the text I used to retrieve data via API queries. I manually searched for Twitter accounts associated with state public health agencies in summer of 2021. I used Google to find state public health agency websites and followed any social media l…
agency	Character. The full name of the agency that runs the Twitter account. In the case of a state-level pandemic response account, I provided more contextual information about the stakeholders associated with the account. In the case of CDC- or FDA-affiliated accounts, I included information about the office or program that runs the account. I gathered all of this information manually, by inspecting T…
state	Character. In the case of a state public health agency or state COVID-19 account, the value of this column is the two-letter postal abbreviation of the state. In the case of a CDC or FDA-associated account, this value is equal to "CDC" or "FDA". Matching the state to the handle was a manual process by Samuel R. Mendez.
earliestTweet	DateTime. Displayed in yyy-mm-dd hh:mm:ss format, in UTC timezone. The earliest date and time associated with the account in this data set, stored in "created_at" in the Twitter data download via the API. Note the starting DateTime in the API query was 2011-12-31T00:00:00Z. This is equivalent to 7:00PM on Friday December 20, 2011, in Eastern Standard Time.
latestTweet	DateTime. Displayed in yyy-mm-dd hh:mm:ss format, in UTC timezone. The earliest date and time associated with the account in this data set, stored in "created_at" in the Twitter data download via the API. Note the ending DateTime in the API query was 2022-12-31T18:00:00Z. This is equivalent to 8:00AM on Saturday December 31, 2022, in Hawaii Standard Time.
notes	Character. Contextual notes to help understand the presence of multiple Twitter accounts per state, and any information I found that could help explain any accounts whose earliest Tweet in this dataset was later than February 2012. It also contains information that might be relevant for anyone using this list of screennames for other projects, or to reproduce my work
