# Supplementary material for: US State Public Health Agencies' Use of Twitter From 2012 to 2022: Observational Study
Source: J Med Internet Res. 2025 Jan 3;27:e59786. doi: 10.2196/59786 (PMC11742096; doi:10.2196/59786)
Supplement: Multimedia Appendix 3 [file jmir_v27i1e59786_app3.xls]

## Sheet: table01
	2012	2013	2014	2015	2016	2017	2018	2019	2020	2021	2022
num_sc_activeStates	41	43	45	46	47	49	50	50	49	49	49
num_sc_totalTweets	25276	30621	32800	41730	44904	50024	51132	45747	94205	91099	62797
num_sc_meanTweetsPerDay	1.68439	1.951	1.99696	2.48541	2.61039	2.79698	2.80175	2.50669	5.25287	5.0936	3.51116
num_sc_sdTweetsPerDay	1.71485	1.93705	2.2877	2.07827	2.00607	2.73982	2.56945	1.9859	4.2698	4.43163	2.77016
num_sc_25thPercentileTweets	0.505464	0.543836	0.663014	0.95411	1.0929	0.969863	1.00068	0.779452	2.45628	2.22192	1.56712
num_sc_medianTweetsPerDay	1.25683	1.61918	1.55069	2.28493	2.09563	2.25753	2.18493	2.26438	4.08743	3.91507	2.60274
num_sc_75thPercentileTweets	2.0082	2.52603	2.12055	2.91918	3.49727	3.21918	3.70685	3.50753	6.64208	6.36438	4.49589
char_sc_topStates	DE, CT, AZ, ME, TN	DE, CT, NC, GA, AZ	NC, DE, MN, AZ, FL	FL, NC, DE, NY, AZ	FL, NY, PA, MN, DE	FL, IN, PA, NY, MD	IN, NY, FL, PA, NC	PA, NY, MN, NJ, NC	MA, NY, NC, RI, NJ	WV, NY, SC, WA, NJ	WV, MA, NJ, LA, WA
num_sc_noEngagement	12965	14046	12450	14030	10245	8772	8706	6465	4123	6329	6306
num_sc_pctNoEngagement	61.6999	55.5903	46.5421	42.9722	30.8343	25.7477	24.9656	19.79	6.19935	8.77516	12.1386
num_sc_meanLikesPerTweet	0.0475896	0.12269	0.325234	0.550185	1.17965	1.8781	2.38303	2.7197	17.5894	11.2951	5.35625
num_sc_sdLikesPerTweet	0.257979	0.454607	1.13275	2.82296	8.80353	11.7994	36.8023	29.5491	285.408	56.4343	55.3126
num_sc_medianLikesPerTweet	0	0	0	0	0	1	1	1	5	3	2
num_sc_25thPercentileLikesPerTweet	0	0	0	0	0	0	0	0	2	1	1
num_sc_75thPercentileLikesPerTweet	0	0	0	1	1	2	3	3	14	10	5
num_sc_meanRepliesPerTweet	0.0505401	0.0706059	0.0925234	0.0755919	0.0957383	0.145	0.134377	0.205002	3.51122	2.95125	1.8163
num_sc_sdRepliesPerTweet	0.245299	0.299611	1.14251	0.444942	0.677677	3.44585	1.09189	1.35521	16.1019	15.5654	14.9865
num_sc_medianRepliesPerTweet	0	0	0	0	0	0	0	0	1	1	0
num_sc_25thPercentileRepliesPerTweet	0	0	0	0	0	0	0	0	0	0	0
num_sc_75thPercentileRepliesPerTweet	0	0	0	0	0	0	0	0	3	2	1
num_sc_meanRetweetsPerTweet	0.60415	0.703764	0.984561	1.03109	1.40215	1.68928	1.80669	1.75312	10.8674	5.6671	2.89167
num_sc_sdRetweetsPerTweet	1.42329	1.43775	2.29486	2.96864	6.09819	5.3504	9.02745	7.79968	159.865	20.9803	18.5676
num_sc_medianRetweetsPerTweet	0	0	0	0	1	1	1	1	3	2	1
num_sc_25thPercentileRetweetsPerTweet	0	0	0	0	0	0	0	0	1	1	0
num_sc_75thPercentileRetweetsPerTweet	1	1	1	1	2	2	2	2	9	5	3
num_sc_meanQuotesPerTweet	NA	NA	NA	0.000214402	0.114007	0.251196	0.216391	0.250949	1.85675	1.02884	0.552416
num_sc_sdQuotesPerTweet	NA	NA	NA	0.0146411	1.18608	9.39981	1.07574	0.94202	30.7654	7.69511	10.7006
num_sc_medianQuotesPerTweet	NA	NA	NA	0	0	0	0	0	0	0	0
num_sc_25thPercentileQuotesPerTweet	NA	NA	NA	0	0	0	0	0	0	0	0
num_sc_75thPercentileQuotesPerTweet	NA	NA	NA	0	0	0	0	0	1	1	0
num_pe_numMentionsExternal_noOfficialRetweets	4345	5399	4437	6272	6001	5773	6820	6223	12907	9661	5402
num_pe_pctMentionsExternal_noOfficialRetweets	20.6777	21.3678	16.5869	19.2104	18.0612	16.945	19.5572	19.0492	19.407	13.395	10.3985
char_pe_topMentions_noOfficialRetweets	CDCgov, PublicHealth, womenshealth, GovernorMarkell, HealthyFla, scdhec, MyPlate, fema, CDPHE, tobaccofreefla	CDCgov, Pinterest, GovernorMarkell, CDCFlu, ASTHO, mnhealth, PublicHealth, CTDPH, CDCSTD, ShelbyTNHealth	CDCgov, IDPH, drlamarmd, GovernorMarkell, eehlinger, NCPublicHealth, mnhealth, freshfromFL, CDCFlu, GaDPH	CDCgov, SDDOH, IDHW, FDAfood, GovernorMarkell, GaDPH, YouTube, CDPHE, eehlinger, cdc, freshfromFL, WV_DHHR	CDCgov, SDDOH, Murphy_KMG, IDHW, eehlinger, ShareThis, WV_DHHR, PAHealthDept, GovernorMarkell, GovernmentJobs, YouTube	CDCgov, IDHW, eehlinger, GovWalker, WV_DHHR, StateHealthIN, YouTube, NEstatejobs, GovernmentJobs, NC_Governor	CDCgov, NCEmergency, WV_DHHR, ShereefElnahal, DHSWI, NC_Governor, StateHealthIN, IDHW, NCPublicSafety, ncdhhs	CDCgov, WV_DHHR, DrKaraWalker, DHSWI, NCEmergency, MassDeptAgr, JohnCarneyDE, NC_Governor, StateHealthIN, ShereefElnahal	CDCgov, GovRaimondo, WV_DHHR, NC_Governor, MassHHS, MDHealthDept, Mass_EOEA, WVNationalGuard, Regenstrief, GovEvers	CDCgov, MDHealthDept, Regenstrief, US_FDA, StateFarmStdm, WaHealthSec, WV_DHHR, GovPhilScott, IDHW, GovParsonMO	CDCgov, US_FDA, DrMaryTBassett, wiscjobs, HHSGov, StateHealthIN, CDC_Firstline, CDC_EPHTracking, GovKathyHochul, pahealthsec
num_pe_top_mentionAccts_cutoff	39	50	42	45	54	49	95	106	210	74	36
num_pe_retweetsManual	1729	1305	427	104	12	5	1	3	1	0	0
num_pe_pctRetweetsManual	6.84048	4.26178	1.30183	0.249221	0.0267237	0.0099952	0.00195572	0.00655781	0.00106152	0	0
num_re_retweetsTotal	5992	6659	6477	9185	11690	15960	16261	13082	27699	18975	10847
num_re_retweetsOfficial	4263	5354	6050	9081	11678	15955	16260	13079	27698	18975	10847
num_re_quoteTweets	NA	NA	NA	877	1498	2129	1888	1683	2346	2027	1106
num_re_pctRetweetsTotal	23.7063	21.7465	19.7469	22.0105	26.0333	31.9047	31.802	28.5964	29.4029	20.829	17.2731
num_re_pctRetweetsOfficial	16.8658	17.4847	18.4451	21.7613	26.0066	31.8947	31.8	28.5898	29.4018	20.829	17.2731
num_re_pctQuoteTweets	NA	NA	NA	2.10161	3.33601	4.25596	3.6924	3.67893	2.49031	2.22505	1.76123
num_re_cdcMentions	1056	1423	1562	1839	2713	3032	3559	2475	4539	3354	2218
num_re_pctCdcMentions	4.17788	4.64714	4.7622	4.4069	6.04178	6.06109	6.96042	5.41019	4.81822	3.68171	3.53202
num_re_cdcRetweets	521	744	939	1335	1839	2388	2756	1638	3409	2337	1363
num_re_pctCdcRetweets	2.06124	2.4297	2.8628	3.19914	4.0954	4.77371	5.38997	3.58056	3.6187	2.56534	2.17049
num_se_hashtags	9019	14019	16693	24017	25077	27040	26218	23398	43777	36824	23565
num_se_pctHashtags	35.6821	45.7823	50.8933	57.5533	55.8458	54.054	51.2751	51.1465	46.4699	40.422	37.5257
char_se_topHashtags	health, netde, flu, jobs, sandy, hiv, nc, mhc2012, publichealth, diabetes	healthde, flu, publichealth, nc, netde, mdhealthchat, azmidwives, cdcchat, hiv, nphw	ebola, flu, healthde, nc, netde, natlprep, publichealth, health, jobs, hiv	vibriovulnificus, flu, hiv, ncwx, netde, nc, measles, foodsafety, diabetes, health	zika, flu, healthynj, dyk, netde, natlprep, hiv, niam16, diabetes, recalls	flu, dyk, zika, healthynj, irma, flhealth, hiv, wiworking, idaho, netde	flu, wiworking, dyk, idaho, netde, florencenc, flhealth, hurricaneflorence, foodsafety, opioid	flu, dyk, netde, publichealth, hiv, flhealth, cdph, measles, healthde, oregon	covid19, covid19ma, coronavirus, inthistogetherohio, flu, covid19nc, covid, covid19_wi, oregon, maskupma	covid19, covid, trustthefacts, getthevax, inthistogetherohio, vaccine, covid19ma, covidvaccine, flu, covid19vaccine	covid19, covid19ma, covid, healthiernj, dyk, monkeypox, netde, flu, covid19_wi, wisconsin
num_pe_topHashtags_cutoff	130	180	178	223	229	277	340	234	424	388	216
num_se_fluHashtag	251	635	955	828	611	797	1171	794	728	395	368
num_se_hivHashtag	171	190	178	406	259	336	278	292	98	116	142
num_se_pctFluHashtag	0.993037	2.07374	2.91159	1.98418	1.36068	1.59324	2.29015	1.73563	0.772783	0.433594	0.586015
num_se_pctHivHashtag	0.676531	0.620489	0.542683	0.972921	0.576786	0.671678	0.543691	0.638293	0.104028	0.127334	0.226126
num_misc_repliesSelf	4	39	59	39	83	259	339	1079	6982	11371	6917
num_misc_repliesOther	1137	1097	833	2079	967	1009	1338	818	4747	3546	1055
num_misc_repliesTotal	1141	1136	892	2118	1050	1268	1677	1897	11729	14917	7972
num_misc_pctRepliesSelf	0.0158253	0.127364	0.179878	0.0934579	0.184839	0.517751	0.66299	2.35862	7.4115	12.482	11.0149
num_misc_pctRepliesOther	4.49834	3.58251	2.53963	4.98203	2.15348	2.01703	2.61676	1.78809	5.03901	3.89247	1.68002
num_misc_pctRepliesTotal	4.51416	3.70987	2.71951	5.07548	2.33832	2.53478	3.27975	4.14672	12.4505	16.3745	12.6949
num_misc_standaloneTweets	18143	22826	25431	29550	30666	30667	31306	29085	52431	55180	42872
num_misc_pctStandaloneTweets	0.717796	0.745436	0.775335	0.708124	0.682924	0.613046	0.612259	0.635779	0.556563	0.605715	0.682708

## Sheet: table01Dict
variableName	unit	definition	dataType
year	yyyy	Calendar year of state heallth agency Twitter activity	date
num_sc_activeStates	integer, Tweets	Total states with a state-level health agency Tweeting at least once during the calendar year.	numeric
num_sc_totalTweets	integer, Tweets	Total Tweets sent by state health agencies during the calendar year, including Retweets, Replies, and Quote Tweets.	numeric
num_sc_meanTweetsPerDay	decimal, Tweets	The average number of Tweets per day among states active on Twitter during the calendar year.	numeric
num_sc_sdTweetsPerDay	decimal, Tweets	The standard deviation describing the distribution of mean Tweets per day among state health agencies active on Twitter during the calendar year.	numeric
num_sc_25thPercentileTweets	decimal, Tweets	The 25th percentile of the distribution of mean Tweets per day among state health agencies active on Twitter during the calendar year.	numeric
num_sc_medianTweetsPerDay	decimal, Tweets	The median of the distribution of mean Tweets per day among state health agencies active on Twitter during the calendar year.	numeric
num_sc_75thPercentileTweets	decimal, Tweets	The 75th percentile of the distribution of mean Tweets per day among state health agencies active on Twitter during the calendar year.	numeric
char_sc_topStates	NA	The two-letter postal abbreviations of the states with health agencies sending the most Tweets in a calendar year, with consecutive list items separated by a comma and a space. They are presented in descending order by Tweet count.	character
num_sc_noEngagement	decimal, Tweets	The total Tweets from state health agencies with no Likes, Replies, Quotes, or Retweets, in a calendar year.	numeric
num_sc_pctNoEngagement	decimal, Tweets	The percent of Tweets from state health agency Tweets with no Likes, Replies, Quotes, or Retweets, presented as a number between 0 and 100, in a calendar year.	numeric
num_sc_meanLikesPerTweet	decimal, Tweets	The average number of Likes on a Tweet from a state health agency in a given year.	numeric
num_sc_sdLikesPerTweet	decimal, Tweets	The standard deviation of the distribution of Likes on a Tweet from a state health agency in a given year.	numeric
num_sc_medianLikesPerTweet	integer, Tweets	The median number of Likes on a Tweet from a state health agency in a given year.	numeric
num_sc_25thPercentileLikesPerTweet	integer, Tweets	The 25th percentile of the distribution of Likes on a Tweet from a state health agency in a given year.	numeric
num_sc_75thPercentileLikesPerTweet	integer, Tweets	The 75th percentile of the distribution of Likes on a Tweet from a state health agency in a given year.	numeric
num_sc_meanRepliesPerTweet	decimal, Tweets	The average number of replies on a Tweet from a state health agency in a given year.	numeric
num_sc_sdRepliesPerTweet	decimal, Tweets	The standard deviation of the distribution of replies on a Tweet from a state health agency in a given year.	numeric
num_sc_medianRepliesPerTweet	integer, Tweets	The median number of Replies on a Tweet from a state health agency in a given year.	numeric
num_sc_25thPercentileRepliesPerTweet	integer, Tweets	The 25th percentile of the distribution of Replies on a Tweet from a state health agency in a given year.	numeric
num_sc_75thPercentileRepliesPerTweet	integer, Tweets	The 75th percentile of the distribution of Replies on a Tweet from a state health agency in a given year.	numeric
num_sc_meanRetweetsPerTweet	decimal, Tweets	The average number of retweets on a Tweet from a state health agency in a given year.	numeric
num_sc_sdRetweetsPerTweet	decimal, Tweets	The standard deviation of the distribution of Retweets on a Tweet from a state health agency in a given year.	numeric
num_sc_medianRetweetsPerTweet	integer, Tweets	The median number of retweets on a Tweet from a state health agency in a given year.	numeric
num_sc_25thPercentileRetweetsPerTweet	integer, Tweets	The 25th percentile of the distribution of Retweets on a Tweet from a state health agency in a given year.	numeric
num_sc_75thPercentileRetweetsPerTweet	integer, Tweets	The 75th percentile of the distribution of Retweets on a Tweet from a state health agency in a given year.	numeric
num_sc_meanQuotesPerTweet	decimal, Tweets	The average number of quote Tweets on a Tweet from a state health agency in a given year.	numeric
num_sc_sdQuotesPerTweet	decimal, Tweets	The standard deviation of the distribution of Quote Tweets on a Tweet from a state health agency in a given year.	numeric
num_sc_medianQuotesPerTweet	integer, Tweets	The median number of quote Tweets on a Tweet from a state health agency in a given year.	numeric
num_sc_25thPercentileQuotesPerTweet	integer, Tweets	The 25th percentile of the distribution of quote Tweets on a Tweet from a state health agency in a given year.	numeric
num_sc_75thPercentileQuotesPerTweet	integer, Tweets	The 75th percentile of the distribution of quote Tweets on a Tweet from a state health agency in a given year.	numeric
num_pe_numMentionsExternal_noOfficialRetweets	integer, Tweets	Among state health agency Tweets that aren't formal Retweets in a given calendar year, the number with a Mention of another account.	numeric
num_pe_pctMentionsExternal_noOfficialRetweets	decimal, Tweets	Among state health agency Tweets that aren't formal Retweets in a given calendar year, the portion with a Mention of another account, presented as a number between 0 and 100.	numeric
char_pe_topMentions_noOfficialRetweets	NA	The usernames comprising the highest number of Mentions from state health agancies in a given calendar year. The tenth highest number of account Mentions was used as the cutoff. The usernames do not contain the "@" symbol, and are separated by a comma and a space. They are presented in descending order by frequency	character
num_pe_top_mentionAccts_cutoff	integer, Tweets	The number of Mentions used as a cutoff to define the top mentioned accounts in a given calendar year. This is equal to the number of Mentions of the the 10th highest mentioned account. This approach allowed for more than 10 accounts to be included, accounting for ties.	numeric
num_pe_retweetsManual	integer, Tweets	Among all Tweets from state health agencies in a given calendar year, the number of manual Retweets.	numeric
num_pe_pctRetweetsManual	decimal, Tweets	Among all Tweets from state health agencies in a given calendar year, the percent that were manual Retweets, presented as a number between 0 and 100	numeric
num_re_retweetsTotal	integer, Tweets	Among all Tweets from state health agencies in a given calendar year, the number of formal or manual Retweets.	numeric
num_re_retweetsOfficial	integer, Tweets	Among all Tweets from state health agencies in a given calendar year, the number of formal Retweets.	numeric
num_re_quoteTweets	integer, Tweets	Among all Tweets from state health agencies in a given calendar year, the number of Quote Tweets.	numeric
num_re_pctRetweetsTotal	decimal, Tweets	Among all Tweets from state health agencies in a given calendar year, the percent that were formal or manual Retweets, presented as a number between 0 and 100	numeric
num_re_pctRetweetsOfficial	decimal, Tweets	Among all Tweets from state health agencies in a given calendar year, the percent that were formal Retweets, presented as a number between 0 and 100	numeric
num_re_pctQuoteTweets	decimal, Tweets	Among all Tweets from state health agencies in a given calendar year, the percent that were Quote Tweets, presented as a number between 0 and 100	numeric
num_re_cdcMentions	integer, Tweets	Among all Tweets from state health agencies in a given year, the number with at least one formal Mention of a CDC account username	numeric
num_re_pctCdcMentions	decimal, Tweets	Among all Tweets from state health agencies in a given year, the percent with at least one formal Mention of a CDC account username, presented as a number between 0 and 100	numeric
num_re_cdcRetweets	integer, Tweets	Among all Tweets from state health agencies in a given year, the number of Retweets of a CDC account.	numeric
num_re_pctCdcRetweets	decimal, Tweets	Among all Tweets from state health agencies in a given year, the percent that were Retweets of a CDC account, presented as as number between 0 and 100.	numeric
num_se_hashtags	integer, Tweets	Among all Tweets from state health agencies in a given calendar year, the number with at least one hashtag	numeric
num_se_pctHashtags	decimal, Tweets	Among all Tweets from state health agencies in a given calendar year, the percent with at least one hashtag, presented as a number between 0 and 100	numeric
char_se_topHashtags	NA	The most commonly used hashtags among state health agency Twitter accounts in a given calendar year, in descending order, with each item in the list separated by a comma and a space	character
num_pe_topHashtags_cutoff	integer, Tweets	The number of Tweets used as a cutoff to define the top hashtags among state health agency Tweets in a given calendar year. This is equal to the number of times the 10th most commonly used hashtag was used. This approach allowed for more than 10 hashtags to be included, accounting for ties.	numeric
num_se_fluHashtag	integer, Tweets	Among Tweets from state health agencies in a given year, the number with at least one use of the #flu hashtag.	numeric
num_se_hivHashtag	integer, Tweets	Among Tweets from state health agencies in a given year, the number with at least one use of the #hiv hashtag.	numeric
num_se_pctFluHashtag	decimal, Tweets	Among Tweets from state health agencies in a given year, the percent with at least one use of the #flu hashtag, presented as a number between 0 and 100.	numeric
num_se_pctHivHashtag	decimal, Tweets	Among Tweets from state health agencies in a given year, the percent with at least one use of the #hiv hashtag, presented as a number between 0 and 100	numeric
num_misc_repliesSelf	integer, Tweets	Among Tweets from state health agencies in a given year, the number that were self Replies, i.e. a reply to an account's own Tweets.	numeric
num_misc_repliesOther	integer, Tweets	Among Tweets from state health agencies in a given year, the number that were Replies to Tweets from another account.	numeric
num_misc_repliesTotal	integer, Tweets	Among Tweets from state health agencies in a given year, the number that were Replies.	numeric
num_misc_pctRepliesSelf	decimal, Tweets	Among Tweets from state health agencies in a given year, the percent that were self Replies, i.e. a reply to an account's own Tweets, presented as a number between 0 and 100.	numeric
num_misc_pctRepliesOther	decimal, Tweets	Among Tweets from state health agencies in a given year, the percent that were Replies to Tweets from another account, presented as a number between 0 and 100	numeric
num_misc_pctRepliesTotal	decimal, Tweets	Among Tweets from state health agencies in a given year, the percent that were Replies, presented as a number between 0 and 100.	numeric
num_misc_standaloneTweets	integer, Tweets	Among Tweets from state health agencies in a given year, the number of standalone Tweets, i.e. not a Retweet, Quote Tweet, or Reply	numeric
num_misc_pctStandaloneTweets	decimal, Tweets	Among Tweets from state health agencies in a given year, the percent of standalone Tweets, i.e. not a Retweet, Quote Tweet, or Reply, presented as a number between 0 and 100	numeric
